# Supplementary material for: Artificial Intelligence in ALK-Rearranged NSCLC: Forecasting Response and Resistance
Source: Cancers (Basel). 2026 Mar 18;18(6):973. doi: 10.3390/cancers18060973 (PMC13025099; doi:10.3390/cancers18060973)
Supplement: Supplementary file 1 [file cancers-18-00973-s001.zip]

Archive with 1 entries (1 files):
- cancers-4139723-supplementary.pdf
